# Supplementary material for: TrpNet: Understanding Tryptophan Metabolism across Gut Microbiome
Source: Metabolites. 2021 Dec 23;12(1):10. doi: 10.3390/metabo12010010 (PMC8777792; doi:10.3390/metabo12010010)
Supplement: Supplementary file 1 [file metabolites-12-00010-s001.zip]

Archive with 1 entries (1 files):
- metabolites-1500230-supplementary.pdf
